# Supplementary material for: Discovery and Functional Characterization of Novel Aquaporins in Tomato (Solanum lycopersicum): Implications for Ion Transport and Salinity Tolerance
Source: Cells. 2025 Aug 22;14(17):1305. doi: 10.3390/cells14171305 (PMC12427852; doi:10.3390/cells14171305)
Supplement: Supplementary file 1 [file cells-14-01305-s001.zip]

Archive with 1 entries (1 files):
- cells-3816163-supplementary.pdf
